# Supplementary material for: Small-Lungworm (Protostrongylidae) Infections in Relation to Meat Sheep Breeds, Mediterranean Climates, and Anthelmintic Regimens
Source: Vet Sci. 2025 May 14;12(5):471. doi: 10.3390/vetsci12050471 (PMC12115696; doi:10.3390/vetsci12050471)
Supplement: Supplementary file 1 [file vetsci-12-00471-s001.zip]

Archive with 1 entries (1 files):
- vetsci-3604456-supplementary.pptx
